# Supplementary material for: The NtrYX Two-Component System of Paracoccus denitrificans Is Required for the Maintenance of Cellular Iron Homeostasis and for a Complete Denitrification under Iron-Limited Conditions
Source: Int J Mol Sci. 2022 Aug 15;23(16):9172. doi: 10.3390/ijms23169172 (PMC9409073; doi:10.3390/ijms23169172)
Supplement: Supplementary file 1 [file ijms-23-09172-s001.zip]

Archive with 1 entries (1 files):
- ijms-1853499-supplementary.pdf
